# Supplementary material for: Time-resolved single-cell analysis of Brca1 associated mammary tumourigenesis reveals aberrant differentiation of luminal progenitors
Source: Nat Commun. 2021 Mar 9;12:1502. doi: 10.1038/s41467-021-21783-3 (PMC7940427; doi:10.1038/s41467-021-21783-3)
Supplement: Supplementary file 4 — Supplementary Data 2 [file 41467_2021_21783_MOESM4_ESM.xlsx]

## Sheet: Sheet1
Supplementary Data 2 - Genotyping primers list and qRT-PCR probes list
Gene	Forward Primer (5' - 3')	Size of PCR products (bp)
Brca1-FW	GTCAGCAAAGCCCGGGTTTGGT	210 (Mut)
Brca1-Mut-RV	AGGGCCATGATTGTCAGTTC	442 (wild type)
Brca1-WT-RV	GATGGAAGCTCCTTCACCAC
p53-Mut-FW	GGATGATCTGGACGAAGAGC	380 (Mut)
p53-WT-FW	TGGTGCTTGGACAATGTGTT	233 (wild type)
p53-RV	CTCCGTCATGTGCTGTGACT
BlgCre-FW	GCGGTCTGGCAGTAAAAACTATC	100
BlgCre-RV	GTGAAACAGCATTGCTGTCACTT
Gene	Taqman Probe details	Company
CSN2	Hs00157149_m1	Life Technologies
GAPDH	Hs02758991_g1	Life Technologies
