# Supplementary material for: Time-resolved single-cell analysis of Brca1 associated mammary tumourigenesis reveals aberrant differentiation of luminal progenitors
Source: Nat Commun. 2021 Mar 9;12:1502. doi: 10.1038/s41467-021-21783-3 (PMC7940427; doi:10.1038/s41467-021-21783-3)
Supplement: Supplementary file 5 — Supplementary Data 3 [file 41467_2021_21783_MOESM5_ESM.xlsx]

## Sheet: Sheet1
Supplementary Data 3 - Human samples
Patient ID	Status	qPCR	Bulk RNA-seq	Parity
Patient 1	BRCA1	No	Yes	0
Patient 2	BRCA1	Yes	No	1
Patient 3	Normal	Yes	No	unknown
Patient 4	BRCA1	Yes	No	2
Patient 5	BRCA1	No	Yes	0
Patient 6	Normal	Yes	No	0
Patient 7	BRCA1	Yes	No	1
Patient 8	BRCA1	Yes	No	0
Patient 9	Normal	Yes	No	unknown
Patient 10	Normal	Yes	No	unknown
Patient 11	BRCA1	No	Yes	0
Patient 12	BRCA1	No	Yes	0
Patient 13	Normal	No	Yes	0
Patient 14	Normal	No	Yes	0
Patient 15	Normal	No	Yes	0
Patient 16	Normal	No	Yes	0
Patient 17	BRCA1	Yes	No	Unknown
Patient 18	BRCA1	Yes	No	Unknown
Patient 19	Normal	Yes	No	Unknown
Patient 20	BRCA1	Yes	No	Unknown
Patient 21	Normal	Yes	No	Unknown
Patient 22	Normal	Yes	No	Unknown
Patient 23	Normal	Yes	No	Unknown
Patient 24	BRCA1	Yes	No	Unknown
