# Supplementary material for: Time-resolved single-cell analysis of Brca1 associated mammary tumourigenesis reveals aberrant differentiation of luminal progenitors
Source: Nat Commun. 2021 Mar 9;12:1502. doi: 10.1038/s41467-021-21783-3 (PMC7940427; doi:10.1038/s41467-021-21783-3)
Supplement: Supplementary file 7 — Source Data [file 41467_2021_21783_MOESM7_ESM.xlsx]

## Sheet: Figure 2h
ID	Value	Condition
Patient 2	0.993499	Brca1
Patient 3	n.d.	Normal
Patient 4	3.56879	Brca1
Patient 6	3.06248	Normal
Patient 7	n.d.	Brca1
Patient 8	n.d.	Brca1
Patient 9	n.d.	Normal
Patient 10	0.569981	Normal
Patient 17	4.36661	Brca1
Patient 18	n.d.	Brca1
Patient 19	n.d.	Normal
Patient 20	34.7506	Brca1
Patient 21	3.3688	Normal
Patient 22	1.60588	Normal
Patient 23	0.835244	Normal
Patient 24	123.27	Brca1
